# Supplementary material for: Cheminformatics Study on Structural and Bactericidal Activity of Latest Generation β-Lactams on Widespread Pathogens
Source: Int J Mol Sci. 2022 Oct 21;23(20):12685. doi: 10.3390/ijms232012685 (PMC9604271; doi:10.3390/ijms232012685)
Supplement: Supplementary file 1 [file ijms-23-12685-s001.zip]

Archive with 1 entries (1 files):
- ijms-1958447-supplementary.pdf
